# Supplementary material for: A Survey of Naturally Occurring Molecules as New Endoplasmic Reticulum Stress Activators with Selective Anticancer Activity
Source: Cancers (Basel). 2022 Dec 31;15(1):293. doi: 10.3390/cancers15010293 (PMC9818656; doi:10.3390/cancers15010293)
Supplement: Supplementary file 1 [file cancers-15-00293-s001.zip]

Archive with 1 entries (1 files):
- cancers-2086839-supplementary.pdf
